# Supplementary material for: Developmental origin of oligodendrocytes determines their function in the adult brain
Source: Nat Neurosci. 2024 Jun 7;27(8):1545–54. doi: 10.1038/s41593-024-01666-8 (PMC11303253; doi:10.1038/s41593-024-01666-8)
Supplement: Supplementary file 2 — Differential gene expression analysis using the Wilcoxon rank-sum test. [file 41593_2024_1666_MOESM2_ESM.xlsx]

## Sheet: Info
Info
Differential gene expression analysis using Wilcoxon rank sum test
Legend for columns
Column 1	Gene names
p_val	p-value calculated using wilcoxon rank sum test
avg_logFC	Log Fold change of the tested group
pct.1	Percent of cells expressing a given gene (referring to the first mention condition)
pct.2	Percent of cells expressing a given gene (referring to the second mention condition)
p_val_adj	FDR adjusted p-value
Abbreviations
eOLs	ectopic oligodendrocytes
dOLs	dorsally-derived oligodendrocytes (control)
eMOL	ectopic mature oligodendrocytes
dMOL	dorsally-derived mature oligodendrocytes (control)
eOPC	ectopic oligodendrocyte progenitor cell
dOPC	dorsally-derived oligodendrocyte progenitor cell (control)

## Sheet: eOLs VS dOLs
	p_val	avg_logFC	pct.1	pct.2	p_val_adj
Tubb3	0	0.392519	0.359	0.034	0
Scd2	0	-0.633726	0.988	0.999	0
Polr2f	1.69862e-246	0.460004	0.79	0.477	2.50666e-242
Qk	7.0962e-245	-0.467821	0.881	0.969	1.04719e-240
Kif1b	3.34758e-229	-0.466378	0.872	0.96	4.94003e-225
Abca2	1.30974e-220	-0.485497	0.665	0.868	1.93278e-216
Npsr1	5.0937e-201	0.278917	0.386	0.115	7.51678e-197
Gm26870	1.82382e-188	0.521977	0.133	0.002	2.69141e-184
Magi1	1.977e-178	0.287848	0.462	0.182	2.91746e-174
Tppp	3.23068e-176	-0.441549	0.325	0.606	4.76752e-172
Sez6l2	7.92129e-176	-0.414538	0.869	0.954	1.16894e-171
Slc12a2	1.5683e-165	-0.422401	0.587	0.782	2.31434e-161
Gm10260	2.00781e-159	-0.254394	0.008	0.25	2.96292e-155
Gm8730	2.42903e-152	-0.375986	0.639	0.794	3.58452e-148
Cntn2	1.57316e-149	-0.414199	0.611	0.78	2.32151e-145
Neat1	7.20956e-140	-0.443425	0.392	0.634	1.06392e-135
Dpysl2	4.25245e-128	-0.364867	0.546	0.736	6.27534e-124
Aatk	7.96008e-128	-0.358448	0.68	0.822	1.17467e-123
Syt11	2.74123e-124	-0.281955	0.996	0.996	4.04523e-120
Hcn2	3.67361e-116	-0.41959	0.668	0.838	5.42114e-112
Ugt8a	3.67873e-116	-0.317002	0.792	0.909	5.4287e-112
Ptprd	2.04106e-115	-0.34014	0.783	0.886	3.01199e-111
Dst	2.04996e-111	-0.328547	0.32	0.547	3.02513e-107
Slc38a2	3.06099e-106	-0.354507	0.628	0.765	4.51711e-102
Phldb1	8.04515e-103	-0.325511	0.603	0.743	1.18722e-98
Edil3	1.17205e-101	-0.294104	0.74	0.855	1.7296e-97
Srcin1	4.25959e-100	-0.34701	0.333	0.536	6.28588e-96
Gna12	8.34452e-98	-0.310405	0.346	0.555	1.2314e-93
Il33	1.33646e-95	0.366773	0.823	0.749	1.97221e-91
Nfasc	2.00211e-94	-0.337578	0.463	0.641	2.95452e-90
Tmem88b	4.76838e-93	-0.300827	0.735	0.84	7.0367e-89
Gjc3	2.2094e-91	-0.264783	0.764	0.864	3.26042e-87
Erbb2ip	5.17646e-82	-0.290744	0.349	0.533	7.63891e-78
Npc1	5.94378e-81	-0.280816	0.473	0.636	8.77123e-77
Serinc5	6.14159e-77	-0.276594	0.429	0.596	9.06315e-73
Atp8a1	4.55586e-73	-0.263228	0.359	0.534	6.72308e-69
Plekhh1	1.52867e-72	-0.281982	0.422	0.579	2.25586e-68
Ppp1r16b	2.52083e-67	-0.280806	0.459	0.607	3.72e-63
Dock10	2.21261e-66	-0.27245	0.477	0.613	3.26515e-62
Zbtb20	1.09877e-63	-0.257344	0.592	0.723	1.62146e-59
Opalin	2.68276e-59	0.252398	0.938	0.936	3.95895e-55
Cst3	3.23917e-22	-0.256584	0.778	0.842	4.78004e-18

## Sheet: eMOL56 VS dMOL56
	p_val	avg_logFC	pct.1	pct.2	p_val_adj
Tubb3	0	0.37443	0.356	0.032	0
Scd2	0	-0.665602	0.993	1	0
Qk	1.57399e-256	-0.510241	0.892	0.982	2.32274e-252
Kif1b	2.72744e-246	-0.493088	0.916	0.982	4.02489e-242
Abca2	1.03009e-227	-0.513919	0.726	0.919	1.5201e-223
Sez6l2	3.05362e-215	-0.438597	0.928	0.99	4.50622e-211
Polr2f	1.21939e-199	0.455043	0.801	0.483	1.79945e-195
Npsr1	3.82294e-191	0.315181	0.448	0.134	5.64151e-187
Magi1	4.68507e-190	0.335854	0.523	0.189	6.91375e-186
Slc12a2	2.13057e-174	-0.453351	0.646	0.848	3.14408e-170
Tppp	3.35408e-173	-0.471706	0.37	0.675	4.94962e-169
Cntn2	4.08538e-171	-0.446087	0.678	0.862	6.02879e-167
Gm8730	4.20851e-150	-0.397786	0.686	0.838	6.21051e-146
Neat1	1.13266e-142	-0.472526	0.455	0.717	1.67147e-138
Il33	8.57602e-136	0.391098	0.937	0.832	1.26556e-131
Syt11	4.67563e-135	-0.302747	0.999	0.999	6.89983e-131
Aatk	7.05632e-135	-0.383557	0.732	0.877	1.0413e-130
Gm10260	1.61716e-130	-0.261255	0.008	0.256	2.38645e-126
Ptprd	1.92123e-123	-0.361644	0.838	0.929	2.83516e-119
Ugt8a	2.16369e-123	-0.339074	0.834	0.945	3.19296e-119
Dpysl2	8.83509e-118	-0.378599	0.595	0.779	1.30379e-113
Hcn2	9.57606e-113	-0.438111	0.712	0.878	1.41314e-108
Slc38a2	3.70491e-111	-0.376773	0.694	0.828	5.46733e-107
Sft2d1	1.94906e-108	0.264357	0.619	0.345	2.87622e-104
Edil3	2.58523e-107	-0.32244	0.774	0.893	3.81502e-103
Srcin1	2.63712e-105	-0.379837	0.382	0.612	3.8916e-101
Dst	3.98583e-105	-0.353416	0.32	0.57	5.88188e-101
Phldb1	9.35923e-105	-0.356246	0.627	0.782	1.38114e-100
Gna12	1.24203e-103	-0.34665	0.374	0.617	1.83287e-99
Tmem88b	3.91601e-103	-0.319965	0.807	0.9	5.77886e-99
Nfasc	1.27924e-94	-0.350406	0.503	0.698	1.88777e-90
Erbb2ip	2.01607e-85	-0.320805	0.4	0.606	2.97512e-81
Gjc3	8.03263e-84	-0.28506	0.77	0.868	1.18538e-79
Opalin	2.45449e-81	0.256631	0.989	0.981	3.62209e-77
Npc1	5.99095e-81	-0.313219	0.469	0.656	8.84085e-77
Plekhh1	6.44186e-78	-0.306451	0.478	0.654	9.50626e-74
Ppp1r16b	3.12215e-75	-0.31229	0.511	0.681	4.60735e-71
Atp8a1	3.47168e-74	-0.29127	0.38	0.58	5.12316e-70
Dock10	8.33441e-73	-0.297315	0.522	0.683	1.22991e-68
Serinc5	3.08342e-67	-0.284578	0.445	0.618	4.55021e-63
Zbtb20	1.68201e-62	-0.291712	0.553	0.697	2.48214e-58
Wnk1	5.09381e-59	-0.266443	0.612	0.733	7.51694e-55
Sgk1	1.31231e-56	0.258592	0.698	0.506	1.93658e-52
Pdlim2	9.24927e-56	0.264139	0.742	0.575	1.36492e-51
Tnfaip6	8.52207e-54	0.261199	0.783	0.632	1.2576e-49

## Sheet: eOPCs VS dOPCs
	p_val	avg_logFC	pct.1	pct.2	p_val_adj
Gm26870	8.35557e-220	1.77508	0.847	0.01	1.23303e-215
Fth1	7.29996e-83	-0.452196	1	1	1.07725e-78
Plp1	2.8234e-68	-0.640223	0.994	1	4.16648e-64
Snhg11	1.62748e-67	0.407192	0.362	0.021	2.40168e-63
Ptgds	1.41241e-62	-0.416426	1	1	2.0843e-58
Tubb3	3.30374e-47	0.361406	0.315	0.036	4.87533e-43
Scd2	1.29803e-41	-0.468224	0.953	0.994	1.91551e-37
Qdpr	1.06612e-39	-0.451904	0.862	0.973	1.57328e-35
Ppp1r14a	3.22797e-39	-0.4759	0.706	0.917	4.76351e-35
Cst3	1.26007e-38	-0.475998	0.994	0.999	1.85949e-34
Cldn11	9.21894e-38	-0.469773	0.882	0.977	1.36044e-33
Cryab	1.10705e-37	-0.394147	1	0.999	1.63368e-33
Mal	3.59996e-37	-0.520484	0.788	0.927	5.31246e-33
Polr2f	4.30704e-37	0.521871	0.756	0.428	6.3559e-33
Stmn1	2.67977e-36	-0.44276	0.874	0.96	3.95454e-32
Trf	5.47802e-35	-0.537186	0.853	0.975	8.08391e-31
Mag	1.72283e-33	-0.483091	0.788	0.929	2.54238e-29
Car2	9.27732e-30	-0.411892	0.909	0.975	1.36905e-25
Cnp	3.38578e-28	-0.377889	0.968	0.995	4.9964e-24
Aplp1	5.78353e-28	-0.399509	0.965	0.99	8.53475e-24
Mbp	7.91973e-28	-0.376205	0.982	0.991	1.16871e-23
Ermn	1.28368e-27	-0.381698	0.497	0.782	1.89432e-23
Tubb4a	5.64211e-27	-0.362736	0.8	0.933	8.32606e-23
Ndrg1	1.88867e-25	-0.368658	0.521	0.769	2.78712e-21
Tspan2	2.8544e-24	-0.336473	0.409	0.698	4.21224e-20
Sez6l2	2.87082e-24	-0.362948	0.518	0.791	4.23647e-20
Nap1l1	1.86009e-23	0.47193	0.574	0.324	2.74493e-19
Glul	1.14576e-22	-0.36572	0.888	0.958	1.6908e-18
Apod	3.98939e-22	-0.367472	0.897	0.967	5.88714e-18
Hcn2	7.37671e-22	-0.361232	0.385	0.66	1.08858e-17
Abca2	1.85187e-20	-0.331271	0.324	0.597	2.73281e-16
Rpl13	9.77023e-20	0.372935	1	0.999	1.44179e-15
Pnlip	9.97735e-20	0.296144	0.465	0.221	1.47236e-15
Gpr37	1.19566e-19	-0.291077	0.435	0.694	1.76444e-15
Bin1	2.04225e-19	-0.332028	0.747	0.88	3.01375e-15
Csrp1	3.4474e-19	-0.332297	0.832	0.945	5.08732e-15
Stmn4	6.56605e-19	-0.296912	0.874	0.96	9.68952e-15
Kif1b	3.08882e-18	-0.302351	0.635	0.832	4.55817e-14
Mog	5.71328e-18	-0.313135	0.732	0.875	8.43109e-14
Mobp	5.86786e-18	-0.304862	0.826	0.929	8.65921e-14
Sept4	9.63557e-18	-0.313512	0.815	0.952	1.42192e-13
PISD	1.15656e-17	-0.33704	0.424	0.658	1.70674e-13
Rtn4	2.57022e-17	-0.28541	0.726	0.896	3.79288e-13
Enpp2	3.5227e-17	-0.28142	0.9	0.974	5.19844e-13
Desi1	1.23505e-16	-0.288862	0.503	0.729	1.82257e-12
App	1.83389e-16	-0.27151	0.832	0.944	2.70628e-12
Tmem88b	2.74689e-16	-0.277288	0.288	0.526	4.05358e-12
Efnb3	1.51483e-15	-0.262616	0.353	0.61	2.23543e-11
Olig2	3.41556e-15	0.259508	0.974	0.942	5.04034e-11
Ttll7	7.15902e-15	-0.254351	0.426	0.657	1.05646e-10
H2-D1	9.66419e-15	0.269398	0.615	0.408	1.42614e-10
Rps18	1.58743e-14	0.278398	0.844	0.734	2.34258e-10
Hapln2	4.27217e-14	-0.263831	0.259	0.487	6.30445e-10
Tsc22d1	4.82518e-14	0.335035	0.818	0.715	7.12052e-10
Ostf1	6.86353e-14	0.275615	0.588	0.394	1.01285e-09
Bex2	8.59023e-14	0.290887	0.576	0.381	1.26766e-09
Nkx6-2	2.36769e-13	-0.255368	0.329	0.547	3.49401e-09
Dpysl2	2.6178e-13	-0.270704	0.279	0.501	3.86309e-09
Rgcc	3.26442e-13	0.284142	0.853	0.707	4.8173e-09
Nap1l5	7.6443e-13	0.260891	0.753	0.539	1.12807e-08
Rlbp1	2.46982e-12	0.322339	0.691	0.536	3.64471e-08
Hsp90b1	4.69393e-12	-0.250226	0.835	0.909	6.92683e-08
AI854517	5.56753e-12	0.273814	0.503	0.322	8.216e-08
Nnat	7.13429e-12	0.328854	0.8	0.682	1.05281e-07
Tpm1	1.89644e-10	0.252303	0.662	0.486	2.79858e-06
Cxcl14	4.53797e-10	0.250426	0.568	0.398	6.69668e-06
Serinc5	1.35031e-08	-0.25233	0.371	0.514	0.000199265
H2afz	2.54798e-07	0.2647	0.606	0.458	0.00376006
Fabp7	0.000298927	0.253816	0.644	0.571	1
Jun	0.000503558	0.256334	0.521	0.405	1
