# Supplementary material for: Developmental origin of oligodendrocytes determines their function in the adult brain
Source: Nat Neurosci. 2024 Jun 7;27(8):1545–54. doi: 10.1038/s41593-024-01666-8 (PMC11303253; doi:10.1038/s41593-024-01666-8)
Supplement: Supplementary file 3 — Reactome pathway analysis. [file 41593_2024_1666_MOESM3_ESM.xlsx]

## Sheet: Info
INFO
Reactome pathway analysis
Legend for columns
ID	The enriched pathway
Description	Details of the pathway
GeneRatio	Number of genes out of total
BgRatio	Number of genes of out background
pvalue	p-value
p.adjust	no p adjustment used
qvalue	Enrichment value
geneID	Gene symbols of genes associated with the pathway
Count	Number of genes associated with the pathway
Abbreviations
MOL	Mature oligodendrocytes
eOLs	ectopic oligodendrocytes
dOLs	dorsally-derived oligodendrocytes (control)
eOPC	ectopic oligodendrocyte progenitor cell
dOPC	dorsally-derived oligodendrocyte progenitor cell (control)

## Sheet: reactome eOLs VS dOLs MOL5 6
	ID	Description	GeneRatio	BgRatio	pvalue	p.adjust	qvalue	geneID	Count
R-MMU-373760	R-MMU-373760	L1CAM interactions	8/114	67/9114	1.65194e-06	1.65194e-06	0.000532099	Tubb3/Dpysl2/Nfasc/Ank2/Ap2a1/Ank3/Ncam1/Actg1	8
R-MMU-422475	R-MMU-422475	Axon guidance	12/114	276/9114	0.000164998	0.000164998	0.02354	Tubb3/Dpysl2/Nfasc/Ank2/Ap2a1/Ank3/Ncam1/Ephb1/Actg1/Vldlr/Rhob/Sema6d	12
R-MMU-8856828	R-MMU-8856828	Clathrin-mediated endocytosis	8/114	134/9114	0.000263663	0.000263663	0.02354	Syt11/Ap2a1/Bin1/Actg1/Fnbp1/Fcho1/Trf/Epn2	8
R-MMU-445095	R-MMU-445095	Interaction between L1 and Ankyrins	3/114	11/9114	0.000292327	0.000292327	0.02354	Ank2/Ank3/Actg1	3
R-MMU-437239	R-MMU-437239	Recycling pathway of L1	4/114	34/9114	0.000806119	0.000806119	0.0519311	Tubb3/Dpysl2/Ap2a1/Actg1	4
R-MMU-1266738	R-MMU-1266738	Developmental Biology	14/114	462/9114	0.00180248	0.00180248	0.0967645	Tubb3/Dpysl2/Nfasc/Ank2/Ap2a1/Ank3/Ncam1/Ephb1/Tcf4/Actg1/Jup/Vldlr/Rhob/Sema6d	14
R-MMU-76002	R-MMU-76002	Platelet activation, signaling and aggregation	9/114	263/9114	0.00560358	0.00560358	0.170155	Gna12/App/Itih3/Endod1/Psap/Trf/Rhob/Cd9/Gnaq	9
R-MMU-190873	R-MMU-190873	Gap junction degradation	2/114	10/9114	0.00653633	0.00653633	0.170155	Actg1/Myo6	2
R-MMU-3134963	R-MMU-3134963	DEx/H-box helicases activate type I IFN and inflammatory cytokines production	2/114	10/9114	0.00653633	0.00653633	0.170155	App/S100b	2
R-MMU-114608	R-MMU-114608	Platelet degranulation	6/114	134/9114	0.00659185	0.00659185	0.170155	App/Itih3/Endod1/Psap/Trf/Cd9	6
R-MMU-8856825	R-MMU-8856825	Cargo recognition for clathrin-mediated endocytosis	5/114	96/9114	0.00694788	0.00694788	0.170155	Syt11/Ap2a1/Fcho1/Trf/Epn2	5
R-MMU-70614	R-MMU-70614	Amino acid synthesis and interconversion (transamination)	3/114	32/9114	0.00726054	0.00726054	0.170155	Serinc5/Glul/Aspa	3
R-MMU-8964043	R-MMU-8964043	Plasma lipoprotein clearance	3/114	32/9114	0.00726054	0.00726054	0.170155	Npc1/Ap2a1/Vldlr	3
R-MMU-76005	R-MMU-76005	Response to elevated platelet cytosolic Ca2+	6/114	139/9114	0.00784379	0.00784379	0.170155	App/Itih3/Endod1/Psap/Trf/Cd9	6
R-MMU-8866427	R-MMU-8866427	VLDLR internalisation and degradation	2/114	11/9114	0.00792389	0.00792389	0.170155	Ap2a1/Vldlr	2

## Sheet: reactome eOPC VS dOPCs
	ID	Description	GeneRatio	BgRatio	pvalue	p.adjust	qvalue	geneID	Count
R-MMU-437239	R-MMU-437239	Recycling pathway of L1	4/65	34/9114	9.30524e-05	9.30524e-05	0.0124135	Tubb3/Tubb4a/Dpysl2/Actg1	4
R-MMU-373760	R-MMU-373760	L1CAM interactions	5/65	67/9114	0.000108408	0.000108408	0.0124135	Tubb3/Tubb4a/Dpysl2/Actg1/Ank2	5
R-MMU-190828	R-MMU-190828	Gap junction trafficking	4/65	39/9114	0.000160681	0.000160681	0.0124135	Tubb3/Tubb4a/Gjc2/Actg1	4
R-MMU-157858	R-MMU-157858	Gap junction trafficking and regulation	4/65	41/9114	0.000195732	0.000195732	0.0124135	Tubb3/Tubb4a/Gjc2/Actg1	4
R-MMU-8955332	R-MMU-8955332	Carboxyterminal post-translational modifications of tubulin	3/65	25/9114	0.000711905	0.000711905	0.0361198	Tubb3/Tubb4a/Ttll7	3
R-MMU-5626467	R-MMU-5626467	RHO GTPases activate IQGAPs	3/65	28/9114	0.000998646	0.000998646	0.0422234	Tubb3/Tubb4a/Actg1	3
R-MMU-190861	R-MMU-190861	Gap junction assembly	3/65	30/9114	0.00122512	0.00122512	0.0443991	Tubb3/Tubb4a/Gjc2	3
R-MMU-70614	R-MMU-70614	Amino acid synthesis and interconversion (transamination)	3/65	32/9114	0.00148157	0.00148157	0.0469814	Glul/Serinc5/Aspa	3
R-MMU-193697	R-MMU-193697	p75NTR regulates axonogenesis	2/65	10/9114	0.00217226	0.00217226	0.0551068	Mag/Rtn4	2
R-MMU-3134963	R-MMU-3134963	DEx/H-box helicases activate type I IFN and inflammatory cytokines production	2/65	10/9114	0.00217226	0.00217226	0.0551068	App/S100b	2
R-MMU-8856828	R-MMU-8856828	Clathrin-mediated endocytosis	5/65	134/9114	0.00259866	0.00259866	0.0558697	Trf/Bin1/Actg1/Fnbp1/Syt11	5
R-MMU-445095	R-MMU-445095	Interaction between L1 and Ankyrins	2/65	11/9114	0.0026428	0.0026428	0.0558697	Actg1/Ank2	2
R-MMU-3928662	R-MMU-3928662	EPHB-mediated forward signaling	3/65	41/9114	0.00304209	0.00304209	0.0593638	Efnb3/Actg1/Ephb1	3
R-MMU-422475	R-MMU-422475	Axon guidance	7/65	276/9114	0.00335901	0.00335901	0.0608664	Tubb3/Tubb4a/Efnb3/Dpysl2/Actg1/Ephb1/Ank2	7
R-MMU-190840	R-MMU-190840	Microtubule-dependent trafficking of connexons from Golgi to the plasma membrane	2/65	14/9114	0.00431274	0.00431274	0.0698117	Tubb3/Tubb4a	2
R-MMU-1810476	R-MMU-1810476	RIP-mediated NFkB activation via ZBP1	2/65	15/9114	0.00495344	0.00495344	0.0698117	App/S100b	2
R-MMU-190872	R-MMU-190872	Transport of connexons to the plasma membrane	2/65	15/9114	0.00495344	0.00495344	0.0698117	Tubb3/Tubb4a	2
R-MMU-933542	R-MMU-933542	TRAF6 mediated NF-kB activation	2/65	15/9114	0.00495344	0.00495344	0.0698117	App/S100b	2
R-MMU-1606322	R-MMU-1606322	ZBP1(DAI) mediated induction of type I IFNs	2/65	16/9114	0.00563515	0.00563515	0.0752394	App/S100b	2
R-MMU-3928664	R-MMU-3928664	Ephrin signaling	2/65	17/9114	0.00635728	0.00635728	0.0800683	Efnb3/Ephb1	2
R-MMU-983189	R-MMU-983189	Kinesins	3/65	54/9114	0.00662806	0.00662806	0.0800683	Tubb3/Tubb4a/Kif1b	3
R-MMU-1236977	R-MMU-1236977	Endosomal/Vacuolar pathway	2/65	20/9114	0.00876022	0.00876022	0.101015	H2-K1/B2m	2
