# Supplementary material for: Developmental origin of oligodendrocytes determines their function in the adult brain
Source: Nat Neurosci. 2024 Jun 7;27(8):1545–54. doi: 10.1038/s41593-024-01666-8 (PMC11303253; doi:10.1038/s41593-024-01666-8)
Supplement: Supplementary file 4 — List of RNAscope probes. [file 41593_2024_1666_MOESM4_ESM.xlsx]

## Sheet: Table XXX
Symbol	Species	Channel	Probe name	Gene name	ACD Cat. No.	Accession	Probe region begin (bp)	Probe region end (bp)	Description
Crym	Mm	C3	Mm-Crym-C3	Crystallin, mu	466138-C3	NM_016669.1	2	901	Mus musculus crystallin, mu (Crym) mRNA
Cux2	Mm	C3	Mm-Cux2-C3	Cut-like homeobox 2	469558-C3	NM_007804.2	301	1416	Mus musculus cut-like homeobox 2 (Cux2) transcript variant 1 mRNA
Ebf1	Mm	C1	Mm-Ebf1	Early B cell factor 1	433418	NM_001290709.1	337	1260	Mus musculus early B cell factor 1 (Ebf1) transcript variant 1 mRNA
Fezf2	Mm	C2	Mm-Fezf2-C2	Fez family zinc finger 2	313308-C2	NM_080433.3	821	2278	Mus musculus Fez family zinc finger 2 (Fezf2) mRNA
Foxp2	Mm	C4	Mm-Foxp2-C4	Forkhead box P2	428798-C4	NM_053242.4	1361	2304	Mus musculus forkhead box P2 (Foxp2) transcript variant 1 mRNA
Gad2	Mm	C3	Mm-Gad2-C3	Glutamic acid decarboxylase 2	439378-C3	NM_008078.2	552	1506	Mus musculus glutamic acid decarboxylase 2 (Gad2) mRNA
Syt1	Mm	C4	Mm-Syt1-C4	Synaptotagmin I	491838-C4	NM_009306.3	3214	4234	Mus musculus synaptotagmin I (Syt1) transcript variant 2 mRNA
Positive Control Probe	Mm	C1-C4	RNAscope 4-plex LS Multiplex Positive Control Probe - Mm		321818	-	-	-	Mus musculus Polr2a (C1), Ppib (C2), Ubc (C3) and Hprt (C4)
Negative Control Probe	Bacterial	C1-C4	RNAscope 4-plex LS Multiplex Negative Control Probe - DapB		321838	EF191515	414	862	Bacillus subtilis strain SMY dihydrodipicolinate reductase (dapB) gene in all 4 channels

## Sheet: Table YYY
	ACA	MO	SSp
EX/IN	L1	L1	L1
EX/IN	L2-3	L2-3	L2-3
EX/IN	-	-	L4
EX/IN & CSMN	L5	L5	L5
EX/IN & CSMN	L6	L6	L6
ACA, anterior cingulate area; CSMN, corticospinal motor neuron; EX, excitatory neuron; IN, inhibitory neuron; L, layer; MO, motor area; SSp, primary somatosensory area
