# Supplementary material for: Developmental origin of oligodendrocytes determines their function in the adult brain
Source: Nat Neurosci. 2024 Jun 7;27(8):1545–54. doi: 10.1038/s41593-024-01666-8 (PMC11303253; doi:10.1038/s41593-024-01666-8)
Supplement: Supplementary file 5 — List of RNA FISH probes. [file 41593_2024_1666_MOESM5_ESM.xlsx]

## Sheet: Sheet1
	STARmap Probe sequences
Primer name	Primer seq	Padlock name	Padlock seq	Barcode	Colour
			gene specific match region 19-25nt
	Full Primer (gene-specific - TAATGTTATCTT )		gene specific barcode 5nt	Barcode (4-colour set)	Readout
Primer Plp1 01	CCTTGCCGCAGATGGTGGTTAATGTTATCTT	Padlock Plp1 01	/5Phos/ACATTACCTTGCCGCAGATGGTGGTAATTATTACCGGTTCATACACTAAAGATA	CGGTT	488nm
Primer Plp1 02	AGCGCCGGTGGTGTAGAAGCTAATGTTATCTT	Padlock Plp1 02	/5Phos/ACATTACTCAGCCAGCAGGAGGGCCAATTATTACCGGTTCATACACTAAAGATA	CGGTT	488nm
Primer Plp1 03	AGCGCAGAGACTGCCTATACTGTAATGTTATCTT	Padlock Plp1 03	/5Phos/ACATTACAGAGGTCTTGCTAGGGAAGGCAAATTATTACCGGTTCATACACTAAAGATA	CGGTT	488nm
Primer Plp1 04	ACTTGGTGCCTCGGCCCATTAATGTTATCTT	Padlock Plp1 04	/5Phos/ACATTAAGTTTAAGGACGGCGAAGTAATTATTACCGGTTCATACACTAAAGATA	CGGTT	488nm
Primer Plp1 05	CCTCCTGCCGACCTGCAGAAGTAATGTTATCTT	Padlock Plp1 05	/5Phos/ACATTAACTTGTCGGGATGTCCTAGCCATAATTATTACCGGTTCATACACTAAAGATA	CGGTT	488nm
Primer Plp1 06	GGCCCCTACCAGACATCTATAATGTTATCTT	Padlock Plp1 06	/5Phos/ACATTAACAACACTCTAACAAGCCCATAATTATTACCGGTTCATACACTAAAGATA	CGGTT	488nm
Primer Plp1 07	GATGGTGGTCTTGTAGTCGCTAATGTTATCTT	Padlock Plp1 07	/5Phos/ACATTAAAAGATCTGCCTGACAGCGAATTATTACCGGTTCATACACTAAAGATA	CGGTT	488nm
Primer Plp1 08	ACCAGGAGCCATACAACAGTCTAATGTTATCTT	Padlock Plp1 08	/5Phos/ACATTAGGCATAGGTGATGCCCACAAATTATTACCGGTTCATACACTAAAGATA	CGGTT	488nm
Primer Plp1 09	CTTGCTAGGGAAGGCAATAGACTTAATGTTATCTT	Padlock Plp1 09	/5Phos/ACATTACAGGTGGTCCAGGTATTGAAGAATTATTACCGGTTCATACACTAAAGATA	CGGTT	488nm
Primer Tppp_647 01	ACGATGTCGACGTCGGTGCTAATGTTATCTT	Pad Tppp_647 01	/5Phos/ACATTACGTTACGGCCTTTCCGTCGGAATTATTACCGGTGCATACACTAAAGATA	CGGTG	647nm
Primer Tppp_647 02	CGTCCAGGATGTCCTGCCGTTAATGTTATCTT	Pad Tppp_647 02	/5Phos/ACATTACAGCGATGCCCTTTCCCTTGCCGCTAATTATTACCGGTGCATACACTAAAGATA	CGGTG	647nm
Primer Tppp_647 03	AGCCCGTATACTTACTGGTGTCTAATGTTATCTT	Pad Tppp_647 03	/5Phos/ACATTAGTCAGCCGGTCCACAGCACAATTATTACCGGTGCATACACTAAAGATA	CGGTG	647nm
Primer Tppp_647 04	CCGCTATCAGCTGGCAGATGTAATGTTATCTT	Pad Tppp_647 04	/5Phos/ACATTACATCAAAGGCCTCCTCCTTGGAAATTATTACCGGTGCATACACTAAAGATA	CGGTG	647nm
